# Supplementary material for: The effects of cannabis on mind-wandering
Source: Heliyon. 2025 Feb 21;11(4):e42911. doi: 10.1016/j.heliyon.2025.e42911 (PMC11909433; doi:10.1016/j.heliyon.2025.e42911)
Supplement: Multimedia component 1 [file mmc1.csv]

PID	Session Date	Checking the boxes below indicates that you (please check any that apply):
ZMA114	Wednesday, February 7, 11:00 am	I have read the entire information-consent letter, and agree to participate,I provide consent for the researchers to make my deidentified data available in a repository for future research (optional)
JUB897	Wednesday, February 7, 6:00 pm	I have read the entire information-consent letter, and agree to participate,I provide consent for the researchers to make my deidentified data available in a repository for future research (optional)
SLB829	Friday, February 9, 5:00 pm	I have read the entire information-consent letter, and agree to participate,I provide consent for the researchers to make my deidentified data available in a repository for future research (optional)
NLU367	Friday, February 9, 1:30 pm	I have read the entire information-consent letter, and agree to participate,I provide consent for the researchers to make my deidentified data available in a repository for future research (optional)
KOC627	Tuesday, February 13, 6:00 pm	I have read the entire information-consent letter, and agree to participate,I provide consent for the researchers to make my deidentified data available in a repository for future research (optional)
YUG543	Monday, February 12, 9:30 am	I have read the entire information-consent letter, and agree to participate,I provide consent for the researchers to make my deidentified data available in a repository for future research (optional)
NIK389	Friday, April 12, 2:00 pm	I have read the entire information-consent letter, and agree to participate,I provide consent for the researchers to make my deidentified data available in a repository for future research (optional)
VXY184	Wednesday, February 14, 4:00 pm	I have read the entire information-consent letter, and agree to participate,I provide consent for the researchers to make my deidentified data available in a repository for future research (optional)
JHH490	Friday, February 16, 11:00 am	I have read the entire information-consent letter, and agree to participate,I provide consent for the researchers to make my deidentified data available in a repository for future research (optional)
PIS477	Saturday, February 17th, 1:00 pm	I have read the entire information-consent letter, and agree to participate,I provide consent for the researchers to make my deidentified data available in a repository for future research (optional)
ZIU678	Saturday, February 17th, 1:30 pm	I have read the entire information-consent letter, and agree to participate,I provide consent for the researchers to make my deidentified data available in a repository for future research (optional)
LGO417	Sunday, February 18, 2:30 pm	I have read the entire information-consent letter, and agree to participate,I provide consent for the researchers to make my deidentified data available in a repository for future research (optional)
CAZ102	Monday, February 26, 10:30 am	I have read the entire information-consent letter, and agree to participate,I provide consent for the researchers to make my deidentified data available in a repository for future research (optional)
QTM743	Monday, February 26, 11:00 am	I have read the entire information-consent letter, and agree to participate,I provide consent for the researchers to make my deidentified data available in a repository for future research (optional)
EVT840	Tuesday, February 27, 4:00 pm	I have read the entire information-consent letter, and agree to participate,I provide consent for the researchers to make my deidentified data available in a repository for future research (optional)
YQZ209	Tuesday, February 27, 7:00 pm	I have read the entire information-consent letter, and agree to participate,I provide consent for the researchers to make my deidentified data available in a repository for future research (optional)
TDG500	Wednesday, February 28, 12:00 pm	I have read the entire information-consent letter, and agree to participate,I provide consent for the researchers to make my deidentified data available in a repository for future research (optional)
VVD898	Wednesday, February 28, 4:00 pm	I have read the entire information-consent letter, and agree to participate,I provide consent for the researchers to make my deidentified data available in a repository for future research (optional)
OVO166	Monday, March 4, 2:00 pm	I have read the entire information-consent letter, and agree to participate,I provide consent for the researchers to make my deidentified data available in a repository for future research (optional)
MSP964	Thursday, March 7, 10:00 am	I have read the entire information-consent letter, and agree to participate,I provide consent for the researchers to make my deidentified data available in a repository for future research (optional)
LZJ209	Monday, March 4, 5:15 pm	I have read the entire information-consent letter, and agree to participate,I provide consent for the researchers to make my deidentified data available in a repository for future research (optional)
TTK411	Monday, March 4, 5:30 pm	I have read the entire information-consent letter, and agree to participate,I provide consent for the researchers to make my deidentified data available in a repository for future research (optional)
KYL332	Monday, March 11, 12:30 pm	I have read the entire information-consent letter, and agree to participate,I provide consent for the researchers to make my deidentified data available in a repository for future research (optional)
OPQ497	Friday, March 8, 1:15 pm	I have read the entire information-consent letter, and agree to participate,I provide consent for the researchers to make my deidentified data available in a repository for future research (optional)
HTS689	Friday, March 8, 1:30 pm	I have read the entire information-consent letter, and agree to participate,I provide consent for the researchers to make my deidentified data available in a repository for future research (optional)
TYZ213	Friday, March 8, 3:00 pm	I have read the entire information-consent letter, and agree to participate,I provide consent for the researchers to make my deidentified data available in a repository for future research (optional)
RBY119	Thursday, March 14, 6:00 pm	I have read the entire information-consent letter, and agree to participate,I provide consent for the researchers to make my deidentified data available in a repository for future research (optional)
RZD454	Sunday, March 10, 4:45 pm	I have read the entire information-consent letter, and agree to participate,I provide consent for the researchers to make my deidentified data available in a repository for future research (optional)
GHE959	Monday, March 11, 3:30 pm	I have read the entire information-consent letter, and agree to participate,I provide consent for the researchers to make my deidentified data available in a repository for future research (optional)
WBK656	Monday, March 11, 7:00 pm	I have read the entire information-consent letter, and agree to participate,I provide consent for the researchers to make my deidentified data available in a repository for future research (optional)
NHV172	Friday, March 15, 6:30 pm	I have read the entire information-consent letter, and agree to participate,I provide consent for the researchers to make my deidentified data available in a repository for future research (optional)
LIR406	Tuesday, April 9, 2:00 pm	I have read the entire information-consent letter, and agree to participate,I provide consent for the researchers to make my deidentified data available in a repository for future research (optional)
NNG777	Friday, March 15, 5:00 pm	I have read the entire information-consent letter, and agree to participate,I provide consent for the researchers to make my deidentified data available in a repository for future research (optional)
ZBS407	Wednesday, March 20, 5:30 pm	I have read the entire information-consent letter, and agree to participate,I provide consent for the researchers to make my deidentified data available in a repository for future research (optional)
WEM582	Monday, April 15th, 4:00 pm	I have read the entire information-consent letter, and agree to participate,I provide consent for the researchers to make my deidentified data available in a repository for future research (optional)
HYK823	Monday, April 15th, 5:00 pm	I have read the entire information-consent letter, and agree to participate,I provide consent for the researchers to make my deidentified data available in a repository for future research (optional)
DEL661	Wednesday, April 17, 4:00 pm	I have read the entire information-consent letter, and agree to participate,I provide consent for the researchers to make my deidentified data available in a repository for future research (optional)
OEV934	Tuesday, March 26, 12:30 pm	I have read the entire information-consent letter, and agree to participate,I provide consent for the researchers to make my deidentified data available in a repository for future research (optional)
PVU898	Monday, April 22nd, 4:00 pm	I have read the entire information-consent letter, and agree to participate,I provide consent for the researchers to make my deidentified data available in a repository for future research (optional)
PTK131	Tuesday, April 2, 3:00 pm	I have read the entire information-consent letter, and agree to participate,I provide consent for the researchers to make my deidentified data available in a repository for future research (optional)
CQG527	Saturday, March 30, 1:00 pm	I have read the entire information-consent letter, and agree to participate,I provide consent for the researchers to make my deidentified data available in a repository for future research (optional)
LNQ407	Saturday, March 30, 1:15 pm	I have read the entire information-consent letter, and agree to participate,I provide consent for the researchers to make my deidentified data available in a repository for future research (optional)
JHL553	Sunday, March 31, 1:00 pm	I have read the entire information-consent letter, and agree to participate,I provide consent for the researchers to make my deidentified data available in a repository for future research (optional)
XJL789	Monday, April 1, 2:00 pm	I have read the entire information-consent letter, and agree to participate,I provide consent for the researchers to make my deidentified data available in a repository for future research (optional)
CYR804	Tuesday, April 2, 4:00 pm	I have read the entire information-consent letter, and agree to participate,I provide consent for the researchers to make my deidentified data available in a repository for future research (optional)
JTH432	Wednesday, April 3, 3:30 pm	I have read the entire information-consent letter, and agree to participate,I provide consent for the researchers to make my deidentified data available in a repository for future research (optional)
ZMW156	Tuesday, April 2, 4:30 pm	I have read the entire information-consent letter, and agree to participate,I provide consent for the researchers to make my deidentified data available in a repository for future research (optional)
LVX867	Tuesday, April 2, 4:45 pm	I have read the entire information-consent letter, and agree to participate,I provide consent for the researchers to make my deidentified data available in a repository for future research (optional)
JFF203	Thursday, April 4, 1:30 pm	I have read the entire information-consent letter, and agree to participate,I provide consent for the researchers to make my deidentified data available in a repository for future research (optional)
